# Supplementary material for: HIV-1 Gag targeting to the plasma membrane reorganizes sphingomyelin-rich and cholesterol-rich lipid domains
Source: Nat Commun. 2023 Nov 21;14:7353. doi: 10.1038/s41467-023-42994-w (PMC10663554; doi:10.1038/s41467-023-42994-w)
Supplement: Supplementary file 4 — Source Data [file 41467_2023_42994_MOESM4_ESM.xlsx]

## Sheet: Fig 1
Values in bold are shown in Figure								Detailed statistics for
Fig. 1b								Fig. 1b Repeated measures one-way ANOVA post hoc Tukey test
SM band (stained with cupric acetate spray)
	Experiment							F-value: 2.801
	1st	2nd	3rd	Mean	SD			Total degree of freedom: 17
vector	1	1	1	1	0
WT	1.08726	1.18789	1.06163	1.11226	0.0667367			A pair for comparison		Mean Diff#	q	95% CI of diff##	p or ns###
∆L	1.14207	1.19809	1.46795	1.26937	0.17424			vec	WT	-0.1123	1.528	-0.4731 to 0.2486	ns
P99A	1.07726	1.36582	1.59058	1.34456	0.257321				∆L	-0.2694	3.667	-0.6302 to 0.09145	ns
EE	1.08861	1.3055	1.14781	1.18064	0.112111				P99A	-0.3446	4.691	-0.7054 to 0.01627	ns
WM	1.0835	1.19526	1.07036	1.11637	0.0686342				EE	-0.1806	2.459	-0.5415 to 0.1802	ns
									WM	-0.1164	1.584	-0.4772 to 0.2445	ns
								WT	∆L	-0.1571	2.139	-0.5179 to 0.2037	ns
Fig. 1d									P99A	-0.2323	3.162	-0.5931 to 0.1285	ns
Chol band (stained with ferric chloride spray)									EE	-0.06838	0.9309	-0.4292 to 0.2924	ns
	Experiment								WM	-0.004111	0.05596	-0.3649 to 0.3567	ns
	1st	2nd	3rd	Mean	SD			∆L	P99A	-0.07519	1.024	-0.4360 to 0.2856	ns
vector	1	1	1	1	0				EE	0.08873	1.208	-0.2721 to 0.4496	ns
WT	1.04983	1.01387	0.967189	1.0103	0.0414371				WM	0.153	2.083	-0.2078 to 0.5138	ns
∆L	1.03092	0.985704	1.23567	1.0841	0.133198			P99A	EE	0.1639	2.231	-0.1969 to 0.5247	ns
P99A	1.04968	1.01219	1.21847	1.09345	0.109882				WM	0.2282	3.106	-0.1326 to 0.5890	ns
EE	1.01007	1.00486	1.08605	1.03366	0.0454482			EE	WM	0.06427	0.8749	-0.2966 to 0.4251	ns
WM	1.00967	0.993068	1.06585	1.02286	0.0381433
								#Mean Diff: mean difference
								##95% CI of diff: 95% confidence interval of difference
Fig. 1a	Thin-layer chromatography (TLC) plate stained with cupric acetate spray							###p or ns: ns means not significant.
								Detailed statistics for
								Fig. 1d Repeated measures one-way ANOVA post hoc Tukey test
								F-value: 1.103
								Total degree of freedom: 17
								A pair for comparison		Mean Diff#	q	95% CI of diff##	p or ns###
								vec	WT	-0.0103	0.2771	-0.1928 to 0.1722	ns
									∆L	-0.0841	0.2263	-0.2666 to 0.09843	ns
									P99A	-0.09345	2.515	-0.2760 to 0.08908	ns
									EE	-0.03366	0.9059	-0.2162 to 0.1489	ns
									WM	-0.02286	0.6153	-0.2054 to 0.1597	ns
								WT	∆L	-0.0738	1.986	-0.2563 to 0.1087	ns
									P99A	-0.08315	2.238	-0.2657 to 0.09938	ns
									EE	-0.02336	0.6288	-0.2059 to 0.1592	ns
									WM	-0.01257	0.3382	-0.1951 to 0.1700	ns
								∆L	P99A	-0.009346	0.2515	-0.1919 to 0.1732	ns
									EE	0.05044	1.357	-0.1321 to 0.2330	ns
Fig. 1c	TLC plate stained with ferric chloride spray								WM	0.06124	1.648	-0.1213 to 0.2438	ns
								P99A	EE	0.05978	1.609	-0.1227 to 0.2423	ns
									WM	0.07058	1.899	-0.1119 to 0.2531	ns
								EE	WM	0.0108	0.2906	-0.1717 to 0.1933	ns
								#Mean Diff: mean difference
								##95% CI of diff: 95% confidence interval of difference
								###p or ns: ns means not significant.

## Sheet: Fig 2
Values in bold are shown in Figure
Fig. 2e MOC of Gag-mEos4b derivatives to AF647-NT-Lys						Fig. 2j MOC of Gag-mEos4b derivatives to AF647-D4						Statistical values in Fig. 2
	Experiment						Experiment					Fig. 2e MOC of Gag-mEos4b derivatives to AF647-NT-Lys
WT	1st	2nd	3rd			WT	1st	2nd	3rd			paired two-tailed t-test of means in the three independent experiments
cell_1	0.38049	0.476828	0.626503			cell_1	0.657368	0.603446	0.686362			WT vs WM
cell_2	0.567028	0.499644	0.555925			cell_2	0.672256	0.620237	0.344633			p = 0.104181307
cell_3	0.428467	0.610272	0.288646			cell_3	0.649148	0.56759	0.562446
cell_4	0.332901	0.496199	0.535291			cell_4	0.650288	0.484157	0.378769
cell_5	0.671003	0.746418	0.518923			cell_5	0.554248	0.261363	0.22705			Fig. 2f MOC of AF647-NT-Lys to Gag-mEos4b derivatives
cell_6	0.678001	0.770773	0.459121			cell_6		0.547994	0.311041			paired two-tailed t-test of means in the three independent experiments
Mean	0.509648	0.600022	0.450495			Mean	0.636662	0.514131	0.418384			WT vs WM
Total mean	0.520055					Total mean	0.523059					p = 0.026645123
SD	0.0753048					SD	0.109413
SEM	0.0434773					SEM	0.0631694
												Fig. 2j MOC of Gag-mEos4b derivatives to AF647-D4
	Experiment						Experiment					paired two-tailed t-test of means in the three independent experiments
WM	1st	2nd	3rd			WM	1st	2nd	3rd			WT vs WM
cell_1	0.0529817	0.231468	0.17843			cell_1	0.171828	0.245111	0.0697882			p = 0.030953494
cell_2	0.410284	0.285757	0.20859			cell_2	0.275385	0.182336	0.210275
cell_3	0.849886	0.530783	0.131443			cell_3	0.533166	0.193582	0.205366
cell_4	0.151996	0.0642078	0.189861			cell_4	0.205875	0.145661	0.351967			Fig. 2k MOC of AF647-NT-Lys to Gag-mEos4b derivatives
cell_5	0.0957359	0.276257	0.0983858			cell_5	0.157145	0.0975965	0.258003			paired two-tailed t-test of means in the three independent experiments
cell_6			0.0270149			cell_6		0.678533				WT vs WM
Mean	0.312177	0.277695	0.138954			Mean	0.26868	0.257137	0.21908			p = 0.613060432
Total mean	0.242942					Total mean	0.248299
SD	0.0916915					SD	0.0259542
SEM	0.0529381					SEM	0.0149847
Fig. 2f MOC of AF647-NT-Lys to Gag-mEos4b derivatives						Fig. 2k MOC of AF647-D4 to Gag-mEos4b derivatives
	Experiment						Experiment
WT	1st	2nd	3rd			WT	1st	2nd	3rd
cell_1	0.393978	0.138219	0.455395			cell_1	0.430655	0.120041	0.191311
cell_2	0.296653	0.22082	0.199685			cell_2	0.136361	0.214179	0.525439
cell_3	0.20971	0.0561148	0.0275906			cell_3	0.271931	0.18551	0.169765
cell_4	0.09166	0.0956783	0.0724443			cell_4	0.345497	0.129	0.00225986
cell_5	0.552212	0.21923	0.814952			cell_5	0.733456	0.145287	0.132629
cell_6	0.39065	0.21389	0.145453			cell_6		0.481173	0.297078
Mean	0.322477	0.157325	0.28592			Mean	0.38358	0.212532	0.219747
Total mean	0.255241					Total mean	0.271953
SD	0.086745					SD	0.0967392
SEM	0.0500822					SEM	0.0558524
	Experiment						Experiment
WM	1st	2nd	3rd			WM	1st	2nd	3rd
cell_1	0.0015111	0.0701567	0.131666			cell_1	0.157137	0.0148612	0.0248571
cell_2	0.110775	0.264028	0.137147			cell_2	0.0100542	0.656394	0.557835
cell_3	0.101659	0.0547331	0.155376			cell_3	0.621886	0.430659	0.0418166
cell_4	0.370794	0.00742155	0.240506			cell_4	0.629855	0.212215	0.177741
cell_5	0.0198614	0.211222	0.0287152			cell_5	0.136496	0.13916	0.054757
cell_6			0.0306416			cell_6		0.137617
Mean	0.12092	0.121512	0.120675			Mean	0.311086	0.265151	0.171401
Total mean	0.121036					Total mean	0.249213
SD	0.000430331					SD	0.071193
SEM	0.00123693					SEM	0.0411033

## Sheet: Fig. 3
Values in bold are shown in Figure
Fig. 3a AF647-NT-Lys domain diameter [nm]							Fig. 3b AF647-NT-Lys domain density [/nm2]							Fig. 3c Gag-mEos4b domain diameter [nm] (NT-Lys)						Fig. 3d AF647-D4 domain diameter [nm]							Fig. 3e AF647-D4 domain density [/nm2]							Fig. 3f Gag-mEos4b domain diameter [nm] (D4)
	Experiment							Experiment							Experiment						Experiment							Experiment							Experiment
Vec	1st	2nd	3rd				Vec	1st	2nd	3rd				WT	1st	2nd	3rd			Vec	1st	2nd	3rd				Vec	1st	2nd	3rd				WT	1st	2nd	3rd
cell_1	175.729	166.899	151.629				cell_1	0.0111226	0.00866225	0.00739083				cell_1	182.303	138.362	177.44			cell_1	173.029	154.125	178.959				cell_1	0.00706507	0.00824262	0.0118633				cell_1	212.653	189.539	225.455
cell_2	171.452	197.82	134.757				cell_2	0.0143557	0.00785334	0.00745053				cell_2	195.017	176.884	150.752			cell_2	203.481	189.626	183.836				cell_2	0.00843008	0.00592505	0.010245				cell_2	267.346	162.88	223.232
cell_3	218.429	173.631	128.32				cell_3	0.00913145	0.0120786	0.0071686				cell_3	254.575	178.69	126.719			cell_3	180.954	164.064	229.954				cell_3	0.0102149	0.00916153	0.0119899				cell_3	156.431	209.95	150.211
cell_4	203.868	159.121	139.335				cell_4	0.0106074	0.0133933	0.00875972				cell_4	155.604	139.949	231.322			cell_4	136.663	153.943	164.242				cell_4	0.0129536	0.0150587	0.0134				cell_4	206.751	171.409	127.218
cell_5	175.16	203.29	160.744				cell_5	0.0153731	0.0103709	0.00647218				cell_5	226.431	154.982	179.14			cell_5	207.298	180.74	137.069				cell_5	0.0125112	0.00965787	0.0179769				cell_5	171.724	163.032	192.519
cell_6	180.24	178.859					cell_6	0.00829153	0.00891866					cell_6	212.27	185.717	157.328			cell_6							cell_6							cell_6		223.985
Mean	187.48	179.936	142.957				Mean	0.0114803	0.0102128	0.00744837				Mean	204.367	162.431	170.45			Mean	180.285	168.5	178.812				Mean	0.010235	0.00960915	0.013095				Mean	202.981	186.799	183.727
Total mean	170.124						Total mean	0.00971384						Total mean	179.083					Total mean	175.866						Total mean	0.0109797						Total mean	191.169
SD	23.828						SD	0.00206177						SD	22.2608					SD	6.42135						SD	0.00185844						SD	10.3441
SEM	13.7571						SEM	0.00119036						SEM	12.8523					SEM	3.70737						SEM	0.00107297						SEM	5.97216
	Experiment							Experiment							Experiment						Experiment							Experiment							Experiment
WT	1st	2nd	3rd				WT	1st	2nd	3rd				WM	1st	2nd	3rd			WT	1st	2nd	3rd				WT	1st	2nd	3rd				WM	1st	2nd	3rd
cell_1	229.059	215.319	216.119				cell_1	0.00974461	0.00738753	0.00593339				cell_1	99.6059	152.815	99.1077			cell_1	170.922	194.861	195.87				cell_1	0.00608962	0.00632829	0.00632259				cell_1	129.868	113.274	119.02
cell_2	226.705	237.402	180.54				cell_2	0.00736511	0.00837598	0.00665507				cell_2	139.301	112.471	126.539			cell_2	144.274	169.754	189.542				cell_2	0.00652416	0.00620765	0.00747409				cell_2	127.449	123.593	146.206
cell_3	167.594	238.449	152.095				cell_3	0.0100678	0.00681042	0.00861441				cell_3	104.864	134.383	97.5489			cell_3	171.815	234.477	185.337				cell_3	0.00692643	0.00672097	0.00611008				cell_3	180.638	127.757	88.1994
cell_4	166.892	280.348	197.035				cell_4	0.00989017	0.00769965	0.00562735				cell_4	179.82	82.2298	100.952			cell_4	195.365	200.909	152.013				cell_4	0.00682005	0.00971851	0.00864064				cell_4	124.399	126.558	156.85
cell_5	235.377	247.503	211.687				cell_5	0.00976772	0.00777713	0.00673647				cell_5	125.742	139.197	83.1901			cell_5	158.105	153.721	143.366				cell_5	0.00810578	0.0111749	0.0100903				cell_5	149.563	114.631	152.263
cell_6	273.524	279.971	235.557				cell_6	0.00926055	0.00742225	0.00653157				cell_6			103.007			cell_6		203.479					cell_6		0.00674266					cell_6		99.7391
Mean	216.525	249.832	198.839				Mean	0.00934933	0.00757883	0.00668304				Mean	129.867	124.219	101.724			Mean	168.096	192.867	173.225				Mean	0.00689321	0.00781549	0.00772754				Mean	142.383	117.592	132.508
Total mean	221.732						Total mean	0.0078704						Total mean	118.603					Total mean	178.063						Total mean	0.00747875						Total mean	130.828
SD	25.8923						SD	0.00135685						SD	14.888					SD	13.0747						SD	0.000508992						SD	12.4807
SEM	14.9489						SEM	0.000783375						SEM	8.59558					SEM	7.54866						SEM	0.000293867						SEM	7.20573
	Experiment							Experiment													Experiment							Experiment
WM	1st	2nd	3rd				WM	1st	2nd	3rd										WM	1st	2nd	3rd				WM	1st	2nd	3rd
cell_1	117.731	251.007	130.491				cell_1	0.012651	0.00768845	0.0066906				Fig. 3c Paired two-tailed t-test of Gag-mEos4b mean domain diameter						cell_1	151.488	151.061	160.635				cell_1	0.00830507	0.010302	0.010237				Fig. 3f Paired two-tailed t-test of Gag-mEos4b mean domain diameter
cell_2	218.822	172.992	169.209				cell_2	0.0113393	0.0100582	0.0054084										cell_2	159.422	142.874	158.306				cell_2	0.00721697	0.00840181	0.0110505
cell_3	189.186	199.633	184.039				cell_3	0.0104465	0.0102802	0.00663159				WT vs WM						cell_3	179.224	226.438	165.946				cell_3	0.0101629	0.00936058	0.0103504				WT vs WM
cell_4	233.254	184.806	154.66				cell_4	0.00646817	0.0106956	0.00660326				p = 0.032947022						cell_4	147.032	168.036	185.453				cell_4	0.0122223	0.00892818	0.007561				p = 0.007328631
cell_5	158.185	226.317	134.423				cell_5	0.0144634	0.00907564	0.00744745										cell_5	155.995	134.177	149.776				cell_5	0.0132356	0.0087786	0.00927782
cell_6			150.639				cell_6			0.00679069										cell_6		183.399					cell_6		0.00671042
Mean	183.436	206.951	153.91				Mean	0.0110737	0.00955962	0.00659533										Mean	158.632	167.664	164.023				Mean	0.0102286	0.00874693	0.00969533
Total mean	181.432						Total mean	0.0090762												Total mean	163.44						Total mean	0.00955694
SD	26.5772						SD	0.00227797												SD	4.54424						SD	0.000750448
SEM	15.3443						SEM	0.00131518												SEM	2.62362						SEM	0.000433272
Detailed statistics for							Detailed statistics for													Detailed statistics for							Detailed statistics for
Fig. 3a Repeated measures one-way ANOVA post hoc Tukey test							Fig. 3b Repeated measures one-way ANOVA post hoc Tukey test													Fig. 3d Repeated measures one-way ANOVA post hoc Tukey test							Fig. 3e Repeated measures one-way ANOVA post hoc Tukey test
F-value: 18.60							F-value: 6.992													F-value: 1.943							F-value: 7.172
Total degree of freedom: 8							Total degree of freedom: 8													Total degree of freedom: 8							Total degree of freedom: 8
A pair for comparison		Mean Diff#	q	95% CI of diff##	p or ns###		A pair for comparison		Mean Diff#	q	95% CI of diff##	p or ns###								A pair for comparison		Mean Diff#	q	95% CI of diff##	p or ns###		A pair for comparison		Mean Diff#	q	95% CI of diff##	p or ns###
vec	WT	-51.61	8.205	-83.31 to -19.19	**		vec	WT	0.001843	5.207	5.902e-005 to 0.003628	*								vec	WT	-2.197	0.3884	-30.71 to 26.31	ns		vec	WT	0.003501	5.325	0.0001875 to 0.006814	*
	WM	-11.31	1.798	-43.01 to 20.39	ns			WM	0.0006376	1.801	-0.001147 to 0.002422	ns									WM	12.43	2.197	-16.09 to 40.94	ns			WM	0.001423	2.164	-0.001891 to 0.004736	ns
WT	WM	40.3	6.407	8.598 to 72.00	*		WT	WM	-0.001206	3.406	-0.002990 to 0.0005786	ns								WT	WM	14.62	2.585	-13.89 to 43.13	ns		WT	WM	-0.002078	3.161	-0.005392 to 0.001235	ns
#Mean Diff: mean difference							#Mean Diff: mean difference													#Mean Diff: mean difference							#Mean Diff: mean difference
##95% CI of diff: 95% confidence interval of difference							##95% CI of diff: 95% confidence interval of difference													##95% CI of diff: 95% confidence interval of difference							##95% CI of diff: 95% confidence interval of difference
###p or ns: ** indicates p < 0.01. ns means not significant.							###p or ns: * indicates p < 0.05. ns means not significant.													###p or ns: ns means not significant.							###p or ns: * indicates p < 0.05. ns means not significant.

## Sheet: Fig. 4c
Values in bold are shown in Figure
Fig. 4c Fluorescent recovery curves data and plots of endopoint values of EGFP-NT-Lys									Mobile fractions (Mf) calculated from mean fluorescent recovery curves of EGFP-NT-Lys in the independent three experiments
	vec_mean				Gag_mean					Experiment
	Fluorescent recovery [%]				Fluorescent recovery [%]				Vec	1st	2nd	3rd	mean	SD
Chase[sec]	mean	SD			mean	SD			n=	9	10	10
0	0	0			0	0			Mf	0.87	0.85	0.84	0.853333	0.0152753
2.9	7.90515	0.938411			5.48541	0.37117			Gag	1st	2nd	3rd	mean	SD
5.9	13.1612	1.7765			8.48165	0.222913			n=	8	10	10
8.99	17.4146	2.18587			10.9931	1.09976			Mf	0.66	0.63	0.74	0.676667	0.0568624
12.08	21.9865	3.67952			13.7669	0.858856
15.18	24.6699	3.40778			16.3931	1.63927
18.27	28.2176	3.62836			17.3579	2.15905			statistics for Fig. 4c
21.37	30.8421	3.43635			19.5856	1.35171			paired two-tailed t-test of mean fluorescent recoveries in three independent experiments
24.46	33.7057	3.59681			20.93	2.18142
27.55	36.6038	4.08399			23.2632	2.54973			p = 0.044230187
30.65	38.4938	3.70036			23.9942	2.7295
33.74	40.2979	3.89951			25.706	2.3714
36.83	42.5185	4.75523			27.2664	2.32027
39.93	44.1765	4.25937			27.9217	2.70281
43.02	46.0079	5.37809			29.4551	2.81227
46.11	48.0553	4.85017			31.001	2.94255
49.21	48.6761	5.02094			32.2426	3.17423
52.3	49.8474	4.68642			32.8532	3.27359
55.4	51.6818	4.36173			34.5535	3.16424
58.49	53.8525	4.37814			34.3974	3.15159
61.58	55.1926	5.59106			36.544	4.13044
64.68	55.3306	4.44442			37.1504	3.5973
67.77	56.6537	4.449			38.4242	3.63655
70.86	57.4826	4.24329			38.2909	4.35311
73.96	59.381	3.60295			40.0741	3.87705
77.05	60.0593	5.40062			40.2531	4.71183
80.14	61.2963	4.97228			40.9895	4.44353
83.24	61.2773	4.571			42.466	4.90866
86.33	62.6861	5.07071			42.3706	4.49222
89.43	63.7353	4.2347			44.2749	3.90872
92.52	64.3618	4.71541			44.5082	5.51459
95.61	65.8291	5.30777			45.1404	4.92093
98.71	66.245	3.73232			45.9283	5.14353
101.8	67.6868	5.25008			46.5221	4.54194
104.89	67.301	5.12091			46.9472	5.77717
107.99	67.7397	4.33877			47.8062	5.02829
111.08	69.4332	3.48075			48.0905	5.25453
114.17	69.7991	3.80263			48.8228	5.65573
117.27	68.9458	4.41098			49.6703	5.63483
120.36	71.3287	3.9707			50.7909	5.14852
123.46	71.0419	5.07112			50.8383	5.693
126.55	72.3317	4.03424			50.8064	5.72188
129.64	73.5597	4.91566			51.6522	5.06693
132.74	74.2559	4.83129			52.7173	4.81599
135.83	73.7926	3.48008			52.6898	5.57199
138.92	74.2905	4.28591			53.3844	5.68617
142.02	75.1841	4.4284			53.6265	6.43692
145.11	74.4222	3.47939			54.4149	5.82263
148.21	75.7057	4.29379			54.9276	5.55928
151.3	75.7177	4.17292			55.0008	4.74518
154.39	75.7999	4.25762			55.5779	5.91338
157.49	76.8576	3.08927			55.9048	5.33726
160.58	77.2903	4.32747			55.7804	6.50902
163.67	76.8768	3.69963			56.57	5.71776
166.77	77.6479	3.53072			57.1347	5.50904
169.86	78.1494	4.05717			57.7752	6.04007
172.95	78.8408	4.0482			56.9202	7.1297
176.05	79.1954	4.08769			59.0482	5.91928
179.14	79.1459	2.84687			57.9299	5.21304
182.24	79.6134	3.83395			58.6355	5.56355
185.33	80.3301	3.99959			59.2491	5.4467
188.42	79.9559	2.96651			59.1832	6.24614
191.52	80.5023	3.37056			59.5107	6.00536
194.61	80.8683	3.95794			60.074	5.47471
197.7	81.1438	3.4308			60.4735	5.55359
200.8	81.5203	3.70957			60.5769	6.3564
203.89	82.6624	3.75247			61.099	5.85275
206.98	82.2767	3.65549			61.2048	5.81727
210.08	83.1405	3.02883			61.9632	4.9125
213.17	82.5013	2.77073			61.6387	6.01309
216.27	83.6105	3.96485			62.2604	6.29544
219.36	83.7787	3.06082			62.469	5.4764
222.45	84.645	3.94639			62.8469	5.52305
225.55	83.7182	2.75433			62.2689	5.05143
228.64	84.3973	2.30203			63.0862	5.24512
231.73	83.8957	2.75599			63.2791	5.51525
234.83	84.3058	2.72051			63.5095	5.233
237.92	84.7156	3.03981			64.6161	5.52953
241.01	85.1189	3.37527			64.4661	5.15357

## Sheet: Fig. 4d
Values in bold are shown in Figure
Fig. 4d Diffusion coefficients of EGFP-NT-Lys in cells expressing vectors or Gag-mCherry
	Experiment
Vec	1st	2nd	3rd	mean	SD
n=	9	10	10
Diffusion coefficient [µm2/s]	0.0146255	0.0142555	0.0108325	0.0132378	0.00209124
Gag	1st	2nd	3rd	mean	SD
n=	8	10	10
Diffusion coefficient [µm2/s]	0.0122077	0.00839542	0.0091822	0.00992844	0.00201272
statistics for Fig. 4d
Paired two-tailed t-test of the diffusion coefficients in three independent experipents
p = 0.117479597

## Sheet: Fig. 4g
Values in bold are shown in Figure
Fig. 4g Fluorescent recovery curves data and plots of endopoint values of EGFP-D4									Mobile fractions (Mf) calculated from mean fluorescent recovery curves of EGFP-D4 in the independent three experiments
	vec_mean				Gag_mean					Experiment
	Fluorescent recovery [%]				Fluorescent recovery [%]				Vec	1st	2nd	3rd	mean	SD
Chase[sec]	mean	SD			mean	SD			n=	10	11	9
0	0	0			0	0			Mf	0.32	0.28	0.24	0.28	0.04
2.9	2.19383	0.466268			2.0786	0.808891			Gag	1st	2nd	3rd	mean	SD
5.9	3.18203	0.33665			3.3154	1.2754			n=	9	9	7
8.99	4.0306	0.873884			3.98813	1.59919			Mf	0.3	0.22	0.14	0.22	0.08
12.08	5.12743	1.23242			4.9807	1.4212
15.18	5.33887	0.736448			5.1333	1.39443
18.27	5.41887	0.410633			5.4914	2.04489			statistics for Fig. 4g
21.37	5.62993	0.585194			5.6018	1.19768			paired two-tailed t-test of mean fluorescent recoveries in three independent experiments
24.46	6.63413	0.591995			5.86353	1.57085
27.55	7.06847	1.04868			6.6548	1.08956			p = 0.121689934
30.65	7.03177	1.29258			6.71857	1.93668
33.74	7.81737	0.901783			6.2257	1.81671
36.83	7.51883	1.43711			6.9286	2.4542
39.93	8.00737	1.38361			7.1945	1.34315
43.02	8.26667	1.23827			7.0153	1.95982
46.11	8.68507	1.25332			7.64653	1.94296
49.21	8.8782	2.1831			7.64373	1.95387
52.3	9.1273	1.28868			8.07903	1.75903
55.4	9.8096	0.868748			7.91897	1.05559
58.49	9.9449	0.749771			8.54293	1.40132
61.58	10.5563	0.960441			8.79633	2.13566
64.68	10.055	0.267101			8.43737	1.93568
67.77	10.3301	1.29267			9.06837	1.93666
70.86	11.0903	1.54768			8.93017	2.69961
73.96	10.8584	1.75636			9.07623	0.907793
77.05	11.539	1.11371			9.27007	1.56799
80.14	11.4485	1.43132			9.71207	2.69217
83.24	12.2927	1.98326			9.65603	1.7162
86.33	12.3877	1.43616			9.201	1.87815
89.43	11.99	1.15356			10.311	2.25632
92.52	12.773	1.4139			9.98837	1.63346
95.61	12.9093	0.87611			9.26283	1.88027
98.71	13.3367	1.73337			10.1789	2.52673
101.8	13.8357	2.12151			10.2504	2.14466
104.89	14.1513	2.68263			9.83103	2.6716
107.99	14.2283	2.16485			10.4644	1.92081
111.08	14.2033	2.99761			10.5157	2.58521
114.17	14.2383	2.69951			11.1065	2.07887
117.27	15.233	1.66938			10.8974	2.93355
120.36	14.4833	2.11531			10.9172	3.67858
123.46	14.9443	2.52714			10.5671	2.13314
126.55	15.118	2.9699			11.2667	2.47022
129.64	15.2917	1.97876			11.4028	2.29369
132.74	15.4977	1.98069			12.03	2.10247
135.83	15.7007	2.28422			11.4564	2.60442
138.92	15.268	1.91547			12.3365	2.7784
142.02	15.9417	2.12721			11.9163	2.22118
145.11	15.2537	1.5499			12.0857	2.26032
148.21	16.3903	2.32816			12.1548	2.91773
151.3	15.8227	2.43487			12.8713	2.19316
154.39	16.6117	2.13855			12.1987	3.02689
157.49	16.356	2.02196			12.5187	2.6287
160.58	16.9633	2.25379			12.801	1.82548
163.67	16.4203	1.85356			12.8937	2.69377
166.77	17.3023	1.88932			13.1403	2.80702
169.86	18.5003	2.40283			13.334	3.17997
172.95	18.188	2.53719			13.5163	2.28038
176.05	18.0483	2.22336			13.426	2.99706
179.14	18.757	2.52533			14.116	2.88217
182.24	19.0293	2.06567			13.2157	2.66601
185.33	18.513	2.01411			14.313	3.36317
188.42	18.7183	3.14444			14.4083	2.63951
191.52	18.411	2.46529			13.5207	2.53434
194.61	18.8057	2.85874			14.0673	3.21741
197.7	19.2013	1.6151			13.972	2.75976
200.8	19.1077	2.17292			14.5403	2.62173
203.89	19.718	2.51573			15.0377	2.71337
206.98	20.3797	2.29418			14.7187	3.4901
210.08	19.6817	3.09654			14.3687	2.57167
213.17	20.079	2.80901			14.1177	2.46939
216.27	20.2133	2.26264			14.6877	3.08647
219.36	20.7347	2.67229			14.3767	2.31716
222.45	20.6627	2.93311			15.0057	1.99484
225.55	21.2533	3.58196			15.0473	2.83758
228.64	20.88	2.69147			14.9913	2.65263
231.74	21.2673	3.37551			15.1387	2.78087
234.83	21.574	3.15131			14.3953	2.96485
237.93	21.504	2.93767			15.4987	3.24464
241.02	21.3047	3.58193			14.8203	3.39338

## Sheet: Fig. 4h
Values in bold are shown in Figure
Fig. 4h Diffusion coefficients of EGFP-NT-Lys in cells expressing vectors or Gag-mCherry
	Experiment
Vec	1st	2nd	3rd	mean	SD
n=	10	11	9
mean D [µm2/s]	0.00466072	0.00524578	0.00540853	0.00510501	0.000393276
Gag	1st	2nd	3rd	mean	SD
n=	9	9	7
mean D [µm2/s]	0.0020447	0.00631854	0.0123707	0.00691131	0.00518845
statistics for Fig. 4h
Paired two-tailed t-test of the diffusion coefficients in three independent experipents
p = 0.583651453

## Sheet: Fig. 5
Values in bold are shown in Figure
Fig. 5a Plots of tau [ns] in one-component analysis						Fig. 5b Plots of tau1 [ns] in two-component analysis							Fig. 5c Plots of alpha1 [%] in two-component analysis
	Experiment						Experiment							Experiment
D	1st	2nd	3rd			DA	1st	2nd	3rd				DA	1st	2nd	3rd
cell_1	2.1554	2.15197	2.15923			cell_1	1.16734	0.950789	0.798972				cell_1	77.4589	76.525	86.0097
cell_2	2.18793	2.15793	2.1424			cell_2	1.17429	0.855028	0.880745				cell_2	79.6962	86.7705	84.6659
cell_3	2.20009	2.12823	2.18369			cell_3	1.08791	0.844596	0.85966				cell_3	81.4894	85.6272	84.1327
cell_4	2.17653	2.16932	2.19276			cell_4	1.11758	0.850123	0.826941				cell_4	81.9873	84.5207	86.4593
cell_5	2.17792	2.16582	2.17837			cell_5	1.12881	0.873887	0.787874				cell_5	79.0248	83.0395	84.9835
cell_6	2.12532	2.09613	2.17862			cell_6	1.0693	0.923856	0.773736				cell_6	82.0547	81.2377	85.805
cell_7	2.21764	2.02056	2.19415			cell_7	1.10093	0.868443	0.918554				cell_7	83.5912	83.0286	81.2845
cell_8	2.19069	2.17235	2.20804			cell_8	1.1478	0.965919	0.869665				cell_8	76.5748	82.1846	83.8998
cell_9	2.21897	2.18272	2.18991			cell_9	1.12125	1.0558	0.808648				cell_9	77.842	75.6095	84.9659
cell_10	2.17806	2.11906	2.1901			cell_10	1.22037		0.84417				cell_10	76.2906		85.0822
mean	2.18286	2.13641	2.18173			mean	1.13356	0.909827	0.836896				mean	79.601	82.0604	84.7289
Total mean	2.167					Total mean	0.960093						Total mean	82.1301
SD	0.026496					SD	0.154586						SD	2.56464
SEM	0.0152975					SEM	0.0892504						SEM	1.48069
	Experiment						Experiment							Experiment
DA	1st	2nd	3rd			WT	1st	2nd	3rd				WT	1st	2nd	3rd
cell_1	1.48875	1.40637	1.1233			cell_1	1.05748	0.769792	0.782499				cell_1	86.1883	87.547	87.1461
cell_2	1.45926	1.137	1.21328			cell_2	1.07823	0.750637	0.846279				cell_2	86.2986	89.9539	85.7953
cell_3	1.39241	1.18199	1.22094			cell_3	1.07455	0.801885	0.760222				cell_3	86.8215	90.0051	87.4483
cell_4	1.39624	1.21315	1.12962			cell_4	1.04597	0.74379	0.711279				cell_4	84.6517	91.8745	91.7045
cell_5	1.44654	1.24643	1.11714			cell_5	1.0598	0.722374	0.713851				cell_5	87.4088	92.876	92.4593
cell_6	1.35874	1.30255	1.09959			cell_6	1.07928	0.763315	0.808426				cell_6	82.1071	90.3597	87.8575
cell_7	1.36967	1.25015	1.30293			cell_7	0.991644	0.838917	0.798915				cell_7	89.3122	86.3974	89.4471
cell_8	1.49434	1.31088	1.22728			cell_8	1.07745	0.812151	0.748013				cell_8	87.8072	88.1605	90.7918
cell_9	1.46277	1.45494	1.15724			cell_9	1.09829	0.938808	0.834949				cell_9	87.8619	85.1008	86.4975
cell_10	1.53175		1.2158			cell_10	1.06594	0.811943	0.813593				cell_10	85.4423	88.6152	88.6019
mean	1.44005	1.27816	1.18071			mean	1.06287	0.795361	0.781803				mean	86.39	89.089	88.7749
Total mean	1.29964					Total mean	0.88001						Total mean	88.0846
SD	0.130995					SD	0.158503						SD	1.47601
SEM	0.0756299					SEM	0.0915118						SEM	0.852173
							Experiment							Experiment
statistics for Fig. 5a						WM	1st	2nd	3rd				WM	1st	2nd	3rd
Paired two-tailed t-test of lifetime in three independent experipents						cell_1	1.03254	0.889887	0.768552				cell_1	88.1368	86.9878	88.5114
D vs DA						cell_2	1.20298	0.751209	0.833287				cell_2	78.9548	90.6422	88.7479
p = 0.007331312						cell_3	1.14346	0.833879	0.708969				cell_3	81.6224	86.8476	90.1468
						cell_4	1.09232	0.87859	0.717272				cell_4	85.0782	85.949	89.7243
						cell_5	1.0482	0.777738	0.795358				cell_5	88.4379	88.4216	88.5639
						cell_6	1.05639	0.944903	0.748953				cell_6	87.2936	82.4794	88.2716
						cell_7	1.12962	0.929595	0.777671				cell_7	83.9568	84.4322	90.1907
						cell_8	1.07981	0.828305	0.830709				cell_8	88.7314	87.1439	88.6763
						cell_9	1.06798	0.866716	0.739291				cell_9	85.0113	86.087	89.526
						cell_10	1.11297	0.877714	0.828363				cell_10	82.6619	86.2369	87.3294
						mean	1.09663	0.857854	0.774842				mean	84.9885	86.5228	88.9688
						Total mean	0.909774						Total mean	86.8267
						SD	0.167058						SD	2.00749
						SEM	0.0964508						SEM	1.15902
						Detailed statistics for							Detailed statistics for
						Fig. 5b Repeated measures one-way ANOVA post hoc Tukey test							Fig. 5c Repeated measures one-way ANOVA post hoc Tukey test
						F-value: 12.68							F-value: 35.20
						Total degree of freedom: 8							Total degree of freedom: 8
						A pair for comparison		Mean Diff#	q	95% CI of diff##	p or ns###		A pair for comparison		Mean Diff#	q	95% CI of diff##	p or ns###
						DA	WT	80.08	7.046	22.80 to 137.4	*		DA	WT	-5.955	11.26	-8.621 to -3.289	**
							WM	50.32	4.427	-6.964 to 107.6	ns			WM	-4.697	8.879	-7.363 to -2.031	**
						WT	WM	-29.76	2.619	-87.05 to 27.52	ns		WT	WM	1.258	2.378	-1.408 to 3.924	ns
						#Mean Diff: mean difference							#Mean Diff: mean difference
						##95% CI of diff: 95% confidence interval of difference							##95% CI of diff: 95% confidence interval of difference
						###p or ns: * indicates p < 0.05. ns means not significant.							###p or ns: ** indicates p < 0.01. ns means not significant.

## Sheet: Fig. 6a-c
Values in bold are shown in Figure
Fig. 6a Plots of tau [ns] in one-component analysis					Fig. 6b Plots of tau1 [ns] in two-component analysis							Fig. 6c Plots of alpha1 [%] in two-component analysis
	Experiment					Experiment							Experiment
D	1st	2nd	3rd		DA	1st	2nd	3rd				DA	1st	2nd	3rd
cell_1	2.19408	2.16718	2.16861		cell_1	1.48848	1.53979	1.40599				cell_1	22.7478	23.2336	22.212
cell_2	2.15306	2.19563	2.17691		cell_2	1.34022	1.266	1.23728				cell_2	26.9669	26.9558	30.159
cell_3	2.1382	2.13666	2.14297		cell_3	1.39036	1.36618	1.43015				cell_3	23.1939	29.2301	26.9014
cell_4	2.12551	2.15544	2.17442		cell_4	1.31206	1.32608	1.54535				cell_4	28.3124	27.7599	26.8105
cell_5	2.15991	2.18537	2.16207		cell_5	1.39932	1.60712	1.54764				cell_5	24.9086	26.8569	23.9894
cell_6	2.19722	2.19255	2.16207		cell_6	1.48801	1.27075	1.46314				cell_6	24.511	25.3617	22.5604
cell_7	2.15387	2.16926	2.15627		cell_7	1.29414	1.37446	1.55207				cell_7	35.6862	23.6672	28.0441
cell_8	2.16685	2.12082	2.18727		cell_8	1.53749	1.283	1.82722				cell_8	24.6833	28.7967	23.5317
cell_9	2.16776	2.20446	2.13532		cell_9	1.40289	1.35315	1.58691				cell_9	24.6411	27.9689	23.4667
cell_10	2.17289	2.11543	2.16811		cell_10	1.34465	1.28831	1.39727				cell_10	30.7088	31.8335	20.1494
mean	2.16294	2.16428	2.1634		mean	1.39976	1.36748	1.4993				mean	26.636	27.1664	24.7825
Total mean	2.16354				Total mean	1.42218						Total mean	26.195
SD	0.000682886				SD	0.0687092						SD	1.25168
SEM	0.000394264				SEM	0.0396693						SEM	0.722658
	Experiment					Experiment							Experiment
DA	1st	2nd	3rd		WT	1st	2nd	3rd				WT	1st	2nd	3rd
cell_1	2.08964	2.10691	2.0905		cell_1	1.41511	1.44109	1.41113				cell_1	34.5639	25.0096	29.9082
cell_2	2.03869	2.02567	2.00062		cell_2	1.4805	1.32815	1.37558				cell_2	33.2544	34.6795	34.254
cell_3	2.07727	2.02707	2.07076		cell_3	1.42472	1.34444	1.53846				cell_3	27.5463	28.5186	27.7647
cell_4	2.0204	1.9952	2.08656		cell_4	1.54502	1.40832	1.54638				cell_4	28.2061	25.5251	28.1614
cell_5	2.07328	2.09855	2.11121		cell_5	1.37694	1.34137	1.58567				cell_5	28.8626	28.2842	29.0079
cell_6	2.08721	2.04442	2.08632		cell_6	1.32657	1.34783	1.36012				cell_6	28.4977	28.031	32.5732
cell_7	1.97008	2.07318	2.08216		cell_7	1.29871	1.27957	1.40095				cell_7	33.6103	35.212	26.9769
cell_8	2.09565	2.02076	2.14699		cell_8	1.27575	1.33121	1.50323				cell_8	37.3268	25.3231	33.2731
cell_9	2.06772	2.04664	2.12229		cell_9	1.30048	1.33151	1.44409				cell_9	31.8191	30.885	23.6055
cell_10	2.03521	2.00586	2.11333		cell_10	1.36847	1.41509	1.44585				cell_10	38.3176	27.8304	28.263
mean	2.05552	2.04443	2.09107		mean	1.37746	1.3475	1.4667				mean	31.9379	29.3654	29.3199
Total mean	2.06367				Total mean	1.39722						Total mean	30.2078
SD	0.0243702				SD	0.0620097						SD	1.4985
SEM	0.0140702				SEM	0.0358013						SEM	0.865158
						Experiment							Experiment
					WM	1st	2nd	3rd				WM	1st	2nd	3rd
statistics for Fig. 5a					cell_1	1.32684	1.32684	1.41906				cell_1	29.3124	29.3124	23.1279
Paired two-tailed t-test of mean lifetimes					cell_2	1.335	1.32733	1.69849				cell_2	30.0063	30.3975	23.6636
in three independent experipents					cell_3	1.29748	1.35453	1.32536				cell_3	29.4297	24.2327	27.7007
					cell_4	1.37435	1.29373	1.60162				cell_4	24.6608	29.5005	21.0769
D vs DA					cell_5	1.39965	1.35517	1.6266				cell_5	28.4062	28.595	21.5323
p = 0.019704488					cell_6	1.34532	1.80904	1.54955				cell_6	35.3373	29.7854	22.64
					cell_7	1.3188	1.30084	1.48684				cell_7	38.7459	26.5804	24.1496
					cell_8	1.43956	1.50571	1.42048				cell_8	25.0044	21.5256	29.2822
					cell_9	1.30389	1.70631	1.49945				cell_9	26.6608	23.3493	26.6368
					cell_10	1.45945	1.29632	1.95178				cell_10	32.505	36.3188	23.0622
					mean	1.36003	1.42758	1.55792				mean	30.0069	27.9598	24.2872
					Total mean	1.44851						Total mean	27.418
					SD	0.100591						SD	2.89806
					SEM	0.0580763						SEM	1.6732
						Experiment							Experiment
					∆L	1st	2nd	3rd				∆L	1st	2nd	3rd
					cell_1	1.27113	1.48008	1.67342				cell_1	34.8163	25.5422	28.9205
					cell_2	1.32421	1.38708	1.50822				cell_2	29.068	29.8679	27.6014
					cell_3	1.36786	1.41829	1.57218				cell_3	36.4827	28.3885	30.9939
					cell_4	1.3175	1.39206	1.50496				cell_4	34.3318	30.9818	33.7072
					cell_5	1.27665	1.32701	1.3701				cell_5	29.9042	33.6767	32.7415
					cell_6	1.39518	1.30874	1.56284				cell_6	26.0816	26.7483	26.7817
					cell_7	1.24977	1.30852	1.45966				cell_7	36.7195	32.8457	28.4489
					cell_8	1.42712	1.36425	1.46561				cell_8	30.8487	34.9844	31.3591
					cell_9	1.39019	1.37519	1.41223				cell_9	27.2422	28.6654	28.289
					cell_10	1.39409	1.27718	1.46491				cell_10	40.7307	38.6593	26.7893
					mean	1.34137	1.36384	1.49941				mean	32.6226	31.036	29.5632
					Total mean	1.40154						Total mean	31.0739
					SD	0.0855016						SD	1.53001
					SEM	0.0493644						SEM	0.883353
						Experiment							Experiment
					P99A	1st	2nd	3rd				P99A	1st	2nd	3rd
					cell_1	1.39679	1.44006	1.61739				cell_1	26.0441	25.2905	27.0184
					cell_2	1.32141	1.73957	1.69788				cell_2	27.8691	27.6957	24.4368
					cell_3	1.3265	1.40942	1.56621				cell_3	26.0843	32.1824	22.6445
					cell_4	1.35002	1.28489	1.38381				cell_4	28.625	36.6172	24.9888
					cell_5	1.33462	1.34082	1.42997				cell_5	30.6244	30.5821	25.95
					cell_6	1.4569	1.34674	1.3768				cell_6	24.5408	29.0868	28.4805
					cell_7	1.30696	1.30231	1.8118				cell_7	30.7397	34.1363	26.1241
					cell_8	1.38807	1.34131	1.96339				cell_8	30.934	25.7639	31.7361
					cell_9	1.39094	1.30366	1.58423				cell_9	31.8108	28.4978	22.0516
					cell_10	1.33089	1.39935	1.54922				cell_10	33.4608	26.7396	20.5447
					mean	1.36031	1.39081	1.59807				mean	29.0733	29.6592	25.3976
					Total mean	1.44973						Total mean	28.0434
					SD	0.12937						SD	2.30998
					SEM	0.0746915						SEM	1.33367
						Experiment							Experiment
					EE	1st	2nd	3rd				EE	1st	2nd	3rd
					cell_1	1.29959	1.42165	1.69558				cell_1	34.33	26.1781	24.8007
					cell_2	1.54945	1.34687	1.55159				cell_2	31.9984	32.7861	24.5368
					cell_3	1.30384	1.38107	1.40166				cell_3	28.6444	26.5782	24.2578
					cell_4	1.32282	1.27689	1.44292				cell_4	33.7639	32.2713	31.0036
					cell_5	1.35565	1.32092	1.48238				cell_5	27.8442	28.3488	25.3397
					cell_6	1.33564	1.3101	1.97679				cell_6	35.3472	31.9036	31.6669
					cell_7	1.36158	1.33495	1.50288				cell_7	34.5284	36.1447	20.3344
					cell_8	1.28606	1.45145	1.5027				cell_8	35.3017	27.617	19.8416
					cell_9	1.30123	1.30634	1.74882				cell_9	27.1495	32.7349	28.8331
					cell_10		1.37518	1.70328				cell_10		33.0695	23.2747
					mean	1.34621	1.35254	1.60086				mean	32.1008	30.7632	25.3889
					Total mean	1.4332						Total mean	29.4177
					SD	0.14523						SD	3.55251
					SEM	0.0838485						SEM	2.05104
					Detailed statistics for							Detailed statistics for
					Fig. 6b Repeated measures one-way ANOVA post hoc Tukey test							Fig. 6c Repeated measures one-way ANOVA post hoc Tukey test
					F-value: 1.191							F-value: 6.208
					Total degree of freedom: 17							Total degree of freedom: 17
					A pair for comparison		Mean Diff#	q	95% CI of diff##	p or ns###		A pair for comparison		Mean Diff#	q	95% CI of diff##	p or ns###
					DA	WT	24.96	1.152	-81.44 to 131.4	ns		DA	WT	-4.013	5.415	-7.653 to -0.3727	*
						∆L	20.64	0.953	-85.76 to 127.0	ns			∆L	-4.879	6.584	-8.519 to -1.239	**
						P99A	-27.55	1.272	-133.9 to 78.85	ns			P99A	-1.848	2.494	-5.488 to 1.792	ns
						EE	-20.86	0.9628	-127.3 to 85.54	ns			EE	-3.402	4.591	-7.042 to 0.2379	ns
						WM	-26.33	1.216	-132.7 to 80.07	ns			WM	-1.223	1.65	-4.863 to 2.417	ns
					WT	∆L	-4.319	0.1994	-110.7 to 102.1	ns		WT	∆L	-0.8662	1.169	-4.506 to 2.774	ns
						P99A	-52.51	2.424	-158.9 to 53.89	ns			P99A	2.164	2.921	-1.476 to 5.804	ns
						EE	-45.82	2.115	-152.2 to 60.58	ns			EE	0.6106	0.824	-3.029 to 4.251	ns
						WM	-51.29	2.368	-157.7 to 55.11	ns			WM	2.79	3.765	-0.8503 to 6.430	ns
					∆L	P99A	-48.19	2.225	-154.6 to 58.21	ns		∆L	P99A	3.031	4.09	-0.6095 to 6.671	ns
						EE	-41.5	1.916	-147.9 to 64.90	ns			EE	1.477	1.993	-2.163 to 5.117	ns
						WM	-46.97	2.169	-153.4 to 59.43	ns			WM	3.656	4.933	0.01591 to 7.296	*
					P99A	EE	6.691	0.3089	-99.71 to 113.1	ns		P99A	EE	-1.554	2.097	-5.194 to 2.086	ns
						WM	1.217	0.05619	-105.2 to 107.6	ns			WM	0.6254	0.8439	-3.015 to 4.265	ns
					EE	WM	-5.474	0.2527	-111.9 to 100.9	ns		EE	WM	2.179	2.941	-1.461 to 5.819	ns
					#Mean Diff: mean difference							#Mean Diff: mean difference
					##95% CI of diff: 95% confidence interval of difference							##95% CI of diff: 95% confidence interval of difference
					###p or ns: ns means not significant.							###p or ns: ns means not significant.

## Sheet: Fig. 6e
Values in bold are shown in Figure
Fig. 6e Plots of tau1 [ns] in two-component analysis in 4 quartiles of mTagBFP2 intensity
Experiment						Experiment						Experiment
1st	quartile_1	quartile_2	quartile_3	quartile_4		2nd	quartile_1	quartile_2	quartile_3	quartile_4		3rd	quartile_1	quartile_2	quartile_3	quartile_4		rank	1	2	3	4
WT	0-25%	25-50%	50-75%	75-100%		WT	0-25%	25-50%	50-75%	75-100%		WT	0-25%	25-50%	50-75%	75-100%			quartile_1	quartile_2	quartile_3	quartile_4
cell_1	1.32556	1.30319	1.35981	1.40038		cell_1	1.70589	1.50347	1.3408	1.27985		cell_1	1.50225	1.4008	1.32572	1.33989		WT_tau1	0-25%	25-50%	50-75%	75-100%
cell_2	1.31754	1.25126	1.28572	1.30172		cell_2	1.35756	1.38908	1.31786	1.36132		cell_2	1.54671	1.47962	1.43035	1.31243		1st mean	1.38336	1.38174	1.3864	1.39711
cell_3	1.27194	1.26025	1.29352	1.31683		cell_3	1.57271	1.46768	1.29901	1.27028		cell_3	1.36488	1.31804	1.32589	1.30501		2nd mean	1.40264	1.39509	1.32496	1.27831
cell_4	1.34887	1.37855	1.41862	1.40986		cell_4	1.3509	1.39366	1.30703	1.27087		cell_4	1.67722	1.63908	1.44872	1.35662		3rd mean	1.6219	1.46906	1.40927	1.37632
cell_5	1.50222	1.51803	1.50907	1.56291		cell_5	1.33426	1.45882	1.41837	1.30294		cell_5	1.76057	1.45497	1.36485	1.36731		Total mean	1.4693	1.4153	1.37354	1.35058
cell_6	1.40481	1.44391	1.47959	1.4745		cell_6	1.53986	1.22194	1.29491	1.22325		cell_6	1.70122	1.62033	1.59644	1.63145		SD	0.132508	0.0470348	0.0436	0.063445
cell_7	1.58537	1.57578	1.51101	1.50388		cell_7	1.15956	1.40135	1.32547	1.34063		cell_7	1.48293	1.41104	1.3552	1.32304		SEM	0.0765035	0.0271556	0.0251724	0.03663
cell_8	1.42199	1.43049	1.38234	1.34053		cell_8	1.43673	1.38247	1.31972	1.24822		cell_8	1.77789	1.30963	1.31368	1.30595
cell_9	1.3606	1.35691	1.31082	1.35164		cell_9	1.2747	1.36275	1.26891	1.23877		cell_9	1.6502	1.60681	1.61279	1.53374		Pearson r	-0.985
cell_10	1.29466	1.29907	1.31346	1.30883		cell_10	1.29418	1.36969	1.35754	1.24695		cell_10	1.75511	1.45027	1.31908	1.28774		95% confidence interval	-0.9997 to -0.4480
mean	1.38336	1.38174	1.3864	1.39711		mean	1.40264	1.39509	1.32496	1.27831		mean	1.6219	1.46906	1.40927	1.37632		p-value (two-tailed)	0.015
1st	quartile_1	quartile_2	quartile_3	quartile_4		2nd	quartile_1	quartile_2	quartile_3	quartile_4		3rd	quartile_1	quartile_2	quartile_3	quartile_4		rank	1	2	3	4
WM	0-25%	25-50%	50-75%	75-100%		WM	0-25%	25-50%	50-75%	75-100%		WM	0-25%	25-50%	50-75%	75-100%			quartile_1	quartile_2	quartile_3	quartile_4
cell_1	1.41043	1.33147	1.35254	1.30322		cell_1	1.32111	1.44113	1.42478	1.48145		cell_1	1.32681	1.48712	1.48916	1.57849		WM_tau1	0-25%	25-50%	50-75%	75-100%
cell_2	1.44454	1.4845	1.55374	1.60821		cell_2	1.8126	1.9369	1.92899	1.78604		cell_2	1.4227	1.59636	1.61332	1.57822		1st mean	1.33711	1.36788	1.38826	1.42812
cell_3	1.28027	1.35401	1.35298	1.3653		cell_3	1.13927	1.27893	1.30924	1.25249		cell_3	1.35334	1.41129	1.43857	1.60706		2nd mean	1.42778	1.45764	1.44148	1.43682
cell_4	1.24314	1.32343	1.31445	1.30154		cell_4	1.55785	1.52237	1.47297	1.56431		cell_4	1.44734	1.50313	1.52873	1.56693		3rd mean	1.53405	1.58332	1.58202	1.60148
cell_5	1.34689	1.38502	1.35856	1.48535		cell_5	1.72327	1.7054	1.71466	1.78735		cell_5	1.79984	1.73852	1.72714	1.7234		Total mean	1.43298	1.46961	1.47059	1.48881
cell_6	1.33455	1.42547	1.43343	1.50003		cell_6	1.3425	1.33204	1.26694	1.26414		cell_6	1.93032	1.9656	1.95967	1.92567		SD	0.0985757	0.108218	0.100105	0.0976758
cell_7	1.40915	1.40088	1.43222	1.47675		cell_7	1.33148	1.33903	1.33013	1.27625		cell_7	1.27434	1.33739	1.33136	1.33067		SEM	0.0569127	0.0624796	0.0577959	0.0563932
cell_8	1.28961	1.27269	1.28262	1.35772		cell_8	1.40546	1.35089	1.31639	1.31436		cell_8	1.60444	1.51621	1.5296	1.5718
cell_9	1.33878	1.39779	1.45178	1.40697		cell_9	1.24694	1.29739	1.25869	1.26703		cell_9	1.6047	1.64426	1.59557	1.48119		Pearson r	0.9291
cell_10	1.2737	1.30354	1.3503	1.47612		cell_10	1.39729	1.37228	1.39202	1.37477		cell_10	1.57669	1.63332	1.60708	1.65139		95% confidence interval	-0.2990 to 0.9985
mean	1.33711	1.36788	1.38826	1.42812		mean	1.42778	1.45764	1.44148	1.43682		mean	1.53405	1.58332	1.58202	1.60148		p-value (two-tailed)	0.0709
1st	quartile_1	quartile_2	quartile_3	quartile_4		2nd	quartile_1	quartile_2	quartile_3	quartile_4		3rd	quartile_1	quartile_2	quartile_3	quartile_4		rank	1	2	3	4
∆L	0-25%	25-50%	50-75%	75-100%		∆L	0-25%	25-50%	50-75%	75-100%		∆L	0-25%	25-50%	50-75%	75-100%			quartile_1	quartile_2	quartile_3	quartile_4
cell_1	1.21838	1.30592	1.28413	1.28629		cell_1	1.60959	1.62238	1.62531	1.19063		cell_1	1.70957	1.64451	1.66413	1.5028		∆L_tau1	0-25%	25-50%	50-75%	75-100%
cell_2	1.43222	1.39821	1.41647	1.36527		cell_2	1.30454	1.35392	1.3518	1.26943		cell_2	1.61534	1.47809	1.36535	1.36927		1st mean	1.35335	1.36685	1.34429	1.36938
cell_3	1.53885	1.49565	1.34109	1.42045		cell_3	1.42587	1.42741	1.38552	1.34667		cell_3	1.14577	1.24029	1.284	1.27303		2nd mean	1.39478	1.37671	1.35245	1.29843
cell_4	1.33455	1.34113	1.32688	1.28113		cell_4	1.35105	1.2	1.20886	1.27049		cell_4	1.60828	1.53845	1.45596	1.39937		3rd mean	1.58573	1.51144	1.43931	1.41359
cell_5	1.41264	1.368	1.38998	1.39823		cell_5	1.35171	1.36824	1.30971	1.30276		cell_5	1.83961	1.5806	1.39946	1.38628		Total mean	1.44462	1.41833	1.37869	1.36047
cell_6	1.31828	1.3077	1.31936	1.36285		cell_6	1.49517	1.46928	1.40422	1.38582		cell_6	1.74162	1.64268	1.45876	1.37849		SD	0.123949	0.0807843	0.0526613	0.0580964
cell_7	1.32493	1.3108	1.29526	1.34651		cell_7	1.39493	1.45788	1.38973	1.35897		cell_7	1.38024	1.34053	1.32758	1.39899		SEM	0.071562	0.0466408	0.030404	0.0335419
cell_8	1.3038	1.40697	1.44519	1.49123		cell_8	1.30812	1.29524	1.27953	1.29974		cell_8	1.92793	1.71359	1.47021	1.32146
cell_9	1.2662	1.33157	1.22133	1.17052		cell_9	1.34063	1.25271	1.29563	1.24602		cell_9	1.42685	1.5351	1.49712	1.65727		Pearson r	-0.9911
cell_10	1.38365	1.40256	1.40322	1.57137		cell_10	1.36621	1.32002	1.27422	1.31377		cell_10	1.46211	1.40057	1.47054	1.44898		95% confidence interval	-0.9998 to -0.6325
mean	1.35335	1.36685	1.34429	1.36938		mean	1.39478	1.37671	1.35245	1.29843		mean	1.58573	1.51144	1.43931	1.41359		p-value (two-tailed)	0.0089
	quartile_1	quartile_2	quartile_3	quartile_4			quartile_1	quartile_2	quartile_3	quartile_4			quartile_1	quartile_2	quartile_3	quartile_4		rank	1	2	3	4
P99A	0-25%	25-50%	50-75%	75-100%		P99A	0-25%	25-50%	50-75%	75-100%		P99A	0-25%	25-50%	50-75%	75-100%			quartile_1	quartile_2	quartile_3	quartile_4
cell_1	1.37192	1.39341	1.39716	1.51017		cell_1	1.27683	1.26429	1.29169	1.32123		cell_1	1.56926	1.56007	1.5177	1.69034		P99A_tau1	0-25%	25-50%	50-75%	75-100%
cell_2	1.32455	1.36927	1.35774	1.32768		cell_2	1.23494	1.35938	1.40697	1.38548		cell_2	1.92512	1.9195	1.83522	1.62449		1st mean	1.34753	1.36674	1.3827	1.3904
cell_3	1.28926	1.32908	1.37291	1.39245		cell_3	1.31511	1.28555	1.29593	1.29435		cell_3	2.02031	2.0015	1.97339	1.94299		2nd mean	1.41957	1.41314	1.4012	1.39657
cell_4	1.26727	1.29381	1.3859	1.40984		cell_4	1.47494	1.45782	1.38929	1.4337		cell_4	1.60749	1.62209	1.53092	1.44403		3rd mean	1.62799	1.61635	1.57368	1.5051
cell_5	1.35842	1.3524	1.35911	1.3333		cell_5	1.48222	1.51545	1.39239	1.43488		cell_5	1.63617	1.37168	1.37559	1.22981		Total mean	1.46503	1.46541	1.45252	1.43069
cell_6	1.37279	1.35009	1.33126	1.31965		cell_6	1.79733	1.80882	1.77414	1.69801		cell_6	1.9864	1.85141	1.56664	1.42107		SD	0.145649	0.132762	0.105329	0.0645178
cell_7	1.53082	1.48371	1.45201	1.39156		cell_7	1.36672	1.44453	1.46135	1.49786		cell_7	1.43545	1.5373	1.39963	1.32822		SEM	0.0840904	0.0766501	0.060812	0.0372494
cell_8	1.27345	1.28105	1.30614	1.31196		cell_8	1.37207	1.28289	1.25072	1.23734		cell_8	1.37418	1.44012	1.50725	1.41343
cell_9	1.35425	1.39273	1.41157	1.42157		cell_9	1.46718	1.36183	1.41013	1.32896		cell_9	1.42486	1.462	1.54965	1.49481		Pearson r	-0.9186
cell_10	1.33258	1.42183	1.45316	1.48578		cell_10	1.40836	1.35083	1.33937	1.3339		cell_10	1.30062	1.39782	1.48079	1.46183		95% confidence interval	-0.9983 to 0.3630
mean	1.34753	1.36674	1.3827	1.3904		mean	1.41957	1.41314	1.4012	1.39657		mean	1.62799	1.61635	1.57368	1.5051		p-value (two-tailed)	0.0814
	quartile_1	quartile_2	quartile_3	quartile_4			quartile_1	quartile_2	quartile_3	quartile_4			quartile_1	quartile_2	quartile_3	quartile_4		rank	1	2	3	4
EE	0-25%	25-50%	50-75%	75-100%		EE	0-25%	25-50%	50-75%	75-100%		EE	0-25%	25-50%	50-75%	75-100%			quartile_1	quartile_2	quartile_3	quartile_4
cell_1	1.30455	1.32061	1.28148	1.20918		cell_1	1.50855	1.4615	1.37945	1.33317		cell_1	1.5023	1.58529	1.46982	1.43551		EE_tau1	0-25%	25-50%	50-75%	75-100%
cell_2	1.53448	1.52044	1.55507	1.55839		cell_2	1.28973	1.29057	1.24536	1.24423		cell_2	2.02514	2.04224	1.9982	1.85984		1st mean	1.3376	1.33677	1.34529	1.35058
cell_3	1.31109	1.31085	1.28992	1.31847		cell_3	1.31127	1.43872	1.37069	1.44599		cell_3	1.508	1.61222	1.52859	1.35539		2nd mean	1.36045	1.3602	1.32978	1.34638
cell_4	1.30158	1.30307	1.34731	1.32832		cell_4	1.3466	1.37576	1.33548	1.28768		cell_4	1.49587	1.40446	1.43463	1.42956		3rd mean	1.62066	1.62191	1.58357	1.50852
cell_5	1.27482	1.31003	1.3295	1.39005		cell_5	1.2796	1.28306	1.36551	1.44343		cell_5	1.77959	1.69613	1.65903	1.61632		Total mean	1.43957	1.43963	1.41955	1.40183
cell_6	1.38731	1.35158	1.38766	1.40622		cell_6	1.3347	1.32099	1.25108	1.27019		cell_6	1.90175	1.92941	1.7155	1.51098		SD	0.157244	0.158295	0.14226	0.0924209
cell_7	1.3477	1.33711	1.31926	1.2869		cell_7	1.49489	1.34297	1.28079	1.24399		cell_7	1.63498	1.67649	1.57122	1.34965		SEM	0.0907846	0.0913919	0.0821339	0.0533593
cell_8	1.2393	1.24051	1.2521	1.3071		cell_8	1.33152	1.33138	1.33222	1.31497		cell_8	1.60713	1.58584	1.58896	1.59988
cell_9	1.29913	1.25015	1.27118	1.2594		cell_9	1.30409	1.28547	1.28204	1.3685		cell_9	1.41254	1.32197	1.30192	1.32184		Pearson r	-0.9574
mean	1.3376	1.33677	1.34529	1.35058		cell_10	1.40354	1.47161	1.45515	1.51169		cell_10	1.33931	1.36507	1.56782	1.60622		95% confidence interval	-0.9991 to 0.04634
						mean	1.36045	1.3602	1.32978	1.34638		mean	1.62066	1.62191	1.58357	1.50852		p-value (two-tailed)	0.0426

[truncated: 17 more sheets: Fig. 6f, Fig. 6g and 6h, Fig. 7b-e, Suppl Fig. 2, Suppl Fig. 4, Suppl Fig. 5, Suppl Fig. 6, Suppl Fig. 10, Suppl Fig. 11, Suppl Fig. 13, Suppl Fig. 17, Suppl Table 1, Suppl Table 2, Suppl Table 3, Suppl Table 4, Suppl Table 5, Suppl Table 6]
